# Supplementary material for: Combined heat and water stress leads to local xylem failure and tissue damage in pyrethrum flowers
Source: Plant Physiol. 2023 Jun 16;193(1):356–70. doi: 10.1093/plphys/kiad349 (PMC10469517; doi:10.1093/plphys/kiad349)
Supplement: kiad349_Supplementary_Data [file kiad349_supplementary_data.zip]

Archive with 2 entries (2 files):
- Supplemental_Data.pdf
- Supplementary_Data_20230602.xlsx
