# Supplementary material for: Combined heat and water stress leads to local xylem failure and tissue damage in pyrethrum flowers
Source: Plant Physiol. 2023 Jun 16;193(1):356–70. doi: 10.1093/plphys/kiad349 (PMC10469517; doi:10.1093/plphys/kiad349)
Supplement: kiad349_Supplementary_Data [file kiad349_supplementary_data.zip › Supplementary_Data_20230602.xlsx]

## Sheet: sureau_ini.txt
Supplemental Dataset S1. MS excel file with the parameters and climatic conditions for all simulations.
	SurEau																																																EPT-Penman
	0=quasi_STEADY			For boolean yes is 1 no is 0									days	sec		hours	Climat								PLCx=0 Ptlp=1					DOY	Latitude	Air						Heat Wave / Dry air Wave				Soil, van Genurchen equation							EPT-Penman
	1=DYNAMIC 2=Both	dPLCcrit	REWcrit	DEBUG	TRANSIENT	PRINT_SCREEN	PRINT_GRAPH	gs_constant	K_VAR	CUT	END_DEATH	PLC	days	dt	dt2	t_out	CLIMAT	Tleaf	FLUID	SURFACE_TENSION	T_OSMOTIC	T_g_cuti	GRAVITY	Capillarity	Regul_gs	Regul_gs_para1	Regul_gs_para2	Pgs_12	Pgs_88	1-365	(-90;90)	T_air_min	T_air_max	RH_air_min	RH_air_max	PAR_MAX, µmol	Wind, m/s	yes/no	Start Day	Duration	+T	Teta_s	Teta_r	alpha	n	K_sat, mol/s/Mpa	L	Rock fraction	yes/no
	&DYNAMIC,	&dPLC_crit,	&REW_crit,	&debug,	&TRANSIENT,	&PRINT_SCREEN,	&PRINT_GRAPH,	&gs_cst,	&K_VAR,	&CUT,	&END_DEATH,	&PLC_END,	&days,	&dt0,	&dt2,	&t_out,	&CLIMAT,	&TLEAF,	&FLUID,	&SURFACE_TENSION,	&T_OSMOTIC,	&T_g_cuti,	&GRAVITY,	&CAPILLARITY,	&Regul_gs,	&Regul_gs_para1,	&Regul_gs_para1,	&Pgs_12,	&Pgs_88,	&DOY,	&Lat,	&T_air_min,	&T_air_max,	&RH_air_min,	&RH_air_max,	&PAR_max,	&Wind,	&HW,	&HW_day,	&HW_duration,	&HW_T,	&Teta_s,	&Teta_r,	&alpha,	&n,	&K_sat,	&L,	&Rock_f	&PENMAN,
control no heat wave	1	0.1	0.8	0	1	1	1	0	5	0	9	99	15	0.001	60	0.0167	5	2	1	1	1	1	1	1	9	10	-2.5	-1.5	-3.03	0	45	15	25	30	90	1200	1	0	0	0.125	15	0.399	0.061	0.0111	1.472	12.7	0.5	0	0
heat wave @ 0 MPa	1	0.1	0.8	0	1	1	1	0	5	0	9	99	15	0.001	60	0.0167	5	2	1	1	1	1	1	1	9	10	-2.5	-1.5	-3.03	0	45	15	25	30	90	1200	1	1	0.1253	0.125	15	0.399	0.061	0.0111	1.472	12.7	0.5	0	0
heat wave @ -0.25MPa	1	0.1	0.8	0	1	1	1	0	5	0	9	99	15	0.001	60	0.0167	5	2	1	1	1	1	1	1	9	10	-2.5	-1.5	-3.03	0	45	15	25	30	90	1200	1	1	2.6242	0.125	15	0.399	0.061	0.0111	1.472	12.7	0.5	0	0
heat wave @ -0.5MPa	1	0.1	0.8	0	1	1	1	0	5	0	9	99	15	0.001	60	0.0167	5	2	1	1	1	1	1	1	9	10	-2.5	-1.5	-3.03	0	45	15	25	30	90	1200	1	1	3.4238	0.125	15	0.399	0.061	0.0111	1.472	12.7	0.5	0	0
heat wave @ -0.75MPa	1	0.1	0.8	0	1	1	1	0	5	0	9	99	15	0.001	60	0.0167	5	2	1	1	1	1	1	1	9	10	-2.5	-1.5	-3.03	0	45	15	25	30	90	1200	1	1	4.0411	0.125	15	0.399	0.061	0.0111	1.472	12.7	0.5	0	0
heat wave @ -1.0MPa	1	0.1	0.8	0	1	1	1	0	5	0	9	99	15	0.001	60	0.0167	5	2	1	1	1	1	1	1	9	10	-2.5	-1.5	-3.03	0	45	15	25	30	90	1200	1	1	4.661	0.125	15	0.399	0.061	0.0111	1.472	12.7	0.5	0	0
heat wave @ -1.25MPa	1	0.1	0.8	0	1	1	1	0	5	0	9	99	15	0.001	60	0.0167	5	2	1	1	1	1	1	1	9	10	-2.5	-1.5	-3.03	0	45	15	25	30	90	1200	1	1	5.3514	0.125	15	0.399	0.061	0.0111	1.472	12.7	0.5	0	0
heat wave @ -1.5MPa	1	0.1	0.8	0	1	1	1	0	5	0	9	99	15	0.001	60	0.0167	5	2	1	1	1	1	1	1	9	10	-2.5	-1.5	-3.03	0	45	15	25	30	90	1200	1	1	6.0967	0.125	15	0.399	0.061	0.0111	1.472	12.7	0.5	0	0
[truncated: 145 more columns]
